# Supplementary material for: Genetic Characterization of Novel H7Nx Low Pathogenic Avian Influenza Viruses from Wild Birds in South Korea during the Winter of 2020–2021
Source: Viruses. 2021 Nov 13;13(11):2274. doi: 10.3390/v13112274 (PMC8624117; doi:10.3390/v13112274)
Supplement: Supplementary file 1 [file viruses-13-02274-s001.zip]

Archive with 1 entries (1 files):
- viruses-1430885-supplementary.xls
