# Supplementary material for: Genetic Characterization of Novel H7Nx Low Pathogenic Avian Influenza Viruses from Wild Birds in South Korea during the Winter of 2020–2021
Source: Viruses. 2021 Nov 13;13(11):2274. doi: 10.3390/v13112274 (PMC8624117; doi:10.3390/v13112274)
Supplement: Supplementary file 1 [file viruses-13-02274-s001.zip › viruses-1430885-supplementary.xls]

## Sheet: Acknowledge Table
We gratefully acknowledge the authors, originating and submitting laboratories of the sequences from GISAID’s EpiFlu™ Database on which this research is based. The list is detailed below.
All submitters of data may be contacted directly via www.gisaid.org
Segment ID	Segment	Country	Collection date	Isolate-ID	Isolate name	Originating Lab	Submitting Lab	Authors
EPI1774376	HA	Belgium	2016-Nov-30	EPI_ISL_502602	A/Anas_platyrhynchos/Belgium/11242/2016		Import from public-domain	Lambrecht,B.; Steensels,M.; Fusaro,A.; Milani,A.; Pastori,A.; Schivo,A.; Salviato,A.; Zamperin,G.; Monne,I.; Terregino,C.
EPI1774480	HA	Belgium	2017-Jan-13	EPI_ISL_502610	A/Anas_platyrhynchos/Belgium/467_H191864/2017		Import from public-domain	Lambrecht,B.; Steensels,M.; Fusaro,A.; Milani,A.; Pastori,A.; Schivo,A.; Salviato,A.; Zamperin,G.; Monne,I.; Terregino,C.
EPI1778832	HA	Belgium	2019-Jan-21	EPI_ISL_502611	A/Anas_platyrhynchos/Belgium/724/2019		Import from public-domain	Lambrecht,B.; Steensels,M.; Fusaro,A.; Milani,A.; Pastori,A.; Schivo,A.; Salviato,A.; Zamperin,G.; Monne,I.; Terregino,C.
EPI387555	HA	China	2010-Jan-01	EPI_ISL_125860	A/Baer's_pochard/HuNan/414/2010(H7N1)		Import from public-domain	Chai,H.L.; Chen,G.; Sun,J.; Cheng,C.; Hua,Y.P.
EPI1100719	HA	China	2016-Jul-26	EPI_ISL_285016	A/Beijing/46530/2016		WHO Chinese National Influenza Center	Wang,Dayan;Zhou,Shumei;Li,Xiyan;Li,Xiaodan;Zhang,Ye;Bo,Hong;Shu,Yuelong
EPI965302	HA	Bangladesh	2015-Feb-22	EPI_ISL_257087	A/black-tailed_godwit/Bangladesh/24734/2015		Import from public-domain	Barman,S.; Marinova-Petkova,A.; Hasan,M.K.; Akhtar,S.; Turner,J.C.; Franks,J.; Walker,D.; Seiler,P.; Friedman,K.; Kercher,L.; Kayali,G.; Jones-Engel,L.; McKenzie,P.; Krauss,S.; Webby,R.J.; Feeroz,M.M.; Webster,R.G.
EPI1551292	HA	China	2017-Apr-20	EPI_ISL_378706	A/Changsha/72/2017		Import from public-domain	Huang,Z.; Ou,X.
EPI1157900	HA	China	2017-Jul-01	EPI_ISL_294946	A/chicken/Anhui/HN3/2017		Import from public-domain	Liu,J.
EPI1635137	HA	Cambodia	2015-Jun-09	EPI_ISL_399751	A/chicken/Cambodia/Z437W28M3/2015		Import from public-domain	Vijaykrishna,D.; Deng,Y.M.; Grau,M.L.; Kay,M.; Suttie,A.; Horwood,P.F.; Kalpravidh,W.; Claes,F.; Osbjer,K.; Dussart,P.; Barr,I.G.; Karlsson,E.A.; Dhanasekaran,V.; Deng,Y.-M.; L Grau,M.
EPI1777078	HA	China	2019-Apr-27	EPI_ISL_503142	A/chicken/China/QHD1/2019		Import from public-domain	Jiang,W.; Hou,G.; Li,J.; Peng,C.; Wang,S.; Liu,S.; Zhuang,Q.; Yuan,L.; Yu,X.; Li,Y.; Wang,J.; Liu,H.
EPI578126	HA	China	2014-Feb-20	EPI_ISL_176431	A/chicken/Dongguan/397/2014		Import from public-domain	Lam,T.Y.; Zhou,B.; Wang,J.; Chai,Y.; Shen,Y.; Chen,X.; Ma,C.; Hong,W.; Chen,Y.; Zhang,Y.; Duan,L.; Chen,P.; Jiang,J.; Li,L.; Poon,L.M.; Webby,R.J.; Smith,D.K.; Leung,G.M.; Peiris,J.M.; Holmes,E.C.; Guan,Y.; Zhu,H.
EPI623939	HA	United Kingdom	2015-Jul-09	EPI_ISL_191604	A/chicken/England/26352/2015	Animal and Plant Health Agency (APHA)	Animal and Plant Health Agency (APHA)	Thomas, S; Ceeraz, V; McGinn, N; Coward, V; Ellis, R; Londt, B; Seekings, A; Reid, S; Brookes, S; Manvell, R; Banks, J; Brown, I
EPI1054134	HA	China	2017-Jun-06	EPI_ISL_276785	A/chicken/Fujian/06.06_NP0001/2017	CAS Key Laboratory of Pathogenic Microbiology and Immunology, Institute of Microbiology, Chinese Academy of Sciences	Institute of Microbiology, Chinese Academy of Sciences	Yuhai, Bi
EPI1090189	HA	China	2014-Mar-05	EPI_ISL_283473	A/chicken/Fujian/S1085/2014		Import from public-domain	Shi,J.; Deng,G.; Kong,H.; Gu,C.; Ma,S.; Yin,X.; Zeng,X.; Cui,P.; Chen,Y.; Yang,H.; Wan,X.; Wang,X.; Liu,L.; Chen,P.; Jiang,Y.; Liu,J.; Guan,Y.; Suzuki,Y.; Li,M.; Qu,Z.; Guan,L.; Zang,J.; Gu,W.; Han,S.; Song,Y.; Hu,Y.; Wang,Z.; Gu,L.; Yang,W.; Liang,L.; Bao,H.; Tian,G.; Li,Y.; Qiao,C.; Jiang,L.; Li,C.; Bu,Z.; Chen,H.
EPI1090237	HA	China	2015-Dec-09	EPI_ISL_283479	A/chicken/Fujian/S4518/2015		Import from public-domain	Shi,J.; Deng,G.; Kong,H.; Gu,C.; Ma,S.; Yin,X.; Zeng,X.; Cui,P.; Chen,Y.; Yang,H.; Wan,X.; Wang,X.; Liu,L.; Chen,P.; Jiang,Y.; Liu,J.; Guan,Y.; Suzuki,Y.; Li,M.; Qu,Z.; Guan,L.; Zang,J.; Gu,W.; Han,S.; Song,Y.; Hu,Y.; Wang,Z.; Gu,L.; Yang,W.; Liang,L.; Bao,H.; Tian,G.; Li,Y.; Qiao,C.; Jiang,L.; Li,C.; Bu,Z.; Chen,H.
EPI1090245	HA	China	2015-Jan-17	EPI_ISL_283480	A/chicken/Fujian/SD005/2015		Import from public-domain	Shi,J.; Deng,G.; Kong,H.; Gu,C.; Ma,S.; Yin,X.; Zeng,X.; Cui,P.; Chen,Y.; Yang,H.; Wan,X.; Wang,X.; Liu,L.; Chen,P.; Jiang,Y.; Liu,J.; Guan,Y.; Suzuki,Y.; Li,M.; Qu,Z.; Guan,L.; Zang,J.; Gu,W.; Han,S.; Song,Y.; Hu,Y.; Wang,Z.; Gu,L.; Yang,W.; Liang,L.; Bao,H.; Tian,G.; Li,Y.; Qiao,C.; Jiang,L.; Li,C.; Bu,Z.; Chen,H.
EPI634885	HA	Germany	2015-Jul-25	EPI_ISL_191941	A/chicken/Germany/AR1385-L01301/2015		Friedrich-Loeffler-Institut
EPI302178	HA	Germany	2010-Jan-01	EPI_ISL_86043	A/chicken/Germany-NI/R874/2010		Friedrich-Loeffler-Institut
EPI979605	HA	China	2017-Jan-08	EPI_ISL_259758	A/chicken/Guangdong/01.08_SZBJ0011-O/2017	CAS Key Laboratory of Pathogenic Microbiology and Immunology, Institute of Microbiology, Chinese Academy of Sciences	Institute of Microbiology, Chinese Academy of Sciences	Yuhai, Bi
EPI1820579	HA	China	2017-Jan-18	EPI_ISL_697832	A/chicken/Guangdong/1.18_SZBJ012-O/2017		Import from public-domain	Bi,Y.; Li,J.; Li,S.; Fu,G.; Jin,T.; Zhang,C.; Yang,Y.; Ma,Z.; Tian,W.; Xiao,S.; Li,L.; Yin,R.; Zhang,Y.; Wang,L.; Qin,Y.; Yao,Z.; Meng,F.; Hu,D.; Li,D.; Wong,G.; Liu,F.; Lv,N.; Fu,L.; Peng,Y.; Ma,J.; Sharshov,K.; Shestopalov,A.; Gulyaeva,M.; Gao,G.F.; Chen,J.; Shi,Y.; Liu,W.J.; Chu,D.; Huang,Y.; Liu,Y.; Liu,L.; Chen,Q.; Shi,W.
EPI1158194	HA	China	2016-Nov-30	EPI_ISL_295064	A/chicken/Guangdong/11.30_DGCPLB013/2016		China Center For Disease Control And Prevention
EPI918779	HA	China	2017-Jan-04	EPI_ISL_249108	A/Chicken/Guangdong/DG042/2017	South China Agricultural University	South China Agricultural University	Weixin,Jia;Li,Xing;Zhixian,Li;Wenbao,Qi;Ming,Liao
EPI919091	HA	China	2016-Apr-01	EPI_ISL_249147	A/Chicken/Guangdong/DG16604/2016	South China Agricultural University	South China Agricultural University	Weixin,Jia;Li,Xing;Yixue,Dai;Wenbao,Qi;Ming,Liao
EPI919099	HA	China	2016-Apr-22	EPI_ISL_249148	A/Chicken/Guangdong/DG16624/2016	South China Agricultural University	South China Agricultural University	Weixin,Jia;Li,Xing;Zhixian,Li;Wenbao,Qi;Ming,Liao
EPI919139	HA	China	2016-Jun-03	EPI_ISL_249153	A/Chicken/Guangdong/DG16746/2016	South China Agricultural University	South China Agricultural University	Weixin,Jia;Li,Xing;Zhixian,Li;Wenbao,Qi;Ming,Liao
EPI919147	HA	China	2016-Jul-04	EPI_ISL_249154	A/Chicken/Guangdong/DG16800/2016	South China Agricultural University	South China Agricultural University	Weixin,Jia;Li,Xing;Zhixian,Li;Wenbao,Qi;Ming,Liao
EPI580267	HA	China	2014-Nov-25	EPI_ISL_176816	A/Chicken/Guangdong/DG478/2014	South China Agricultural University	South China Agricultural University	Shumin,Xie;Weixin,Jia;Yicun,Lin;Kaixiang,Xing;Xingxing,Ren;Wenbao,Qi;Ming,Liao
EPI918953	HA	China	2015-Nov-14	EPI_ISL_249130	A/Chicken/Guangdong/GZ16019/2015	South China Agricultural University	South China Agricultural University	Weixin,Jia;Li,Xing;Zhixian,Li;Wenbao,Qi;Ming,Liao
EPI919581	HA	China	2014-May-29	EPI_ISL_249300	A/Chicken/Guangdong/KP14236/2014	South China Agricultural University	South China Agricultural University	Weixin,Jia;Shumin,Xie;Yicun,Lin;Wenbao,Qi;Ming,Liao
EPI1090365	HA	China	2017-Jan-18	EPI_ISL_283495	A/chicken/Guangdong/SD027/2017		Import from public-domain	Shi,J.; Deng,G.; Kong,H.; Gu,C.; Ma,S.; Yin,X.; Zeng,X.; Cui,P.; Chen,Y.; Yang,H.; Wan,X.; Wang,X.; Liu,L.; Chen,P.; Jiang,Y.; Liu,J.; Guan,Y.; Suzuki,Y.; Li,M.; Qu,Z.; Guan,L.; Zang,J.; Gu,W.; Han,S.; Song,Y.; Hu,Y.; Wang,Z.; Gu,L.; Yang,W.; Liang,L.; Bao,H.; Tian,G.; Li,Y.; Qiao,C.; Jiang,L.; Li,C.; Bu,Z.; Chen,H.
EPI1054142	HA	China	2017-Feb-22	EPI_ISL_276786	A/chicken/Hebei/02.22_XT001/2017	CAS Key Laboratory of Pathogenic Microbiology and Immunology, Institute of Microbiology, Chinese Academy of Sciences	Institute of Microbiology, Chinese Academy of Sciences	Yuhai, Bi
EPI692620	HA	China	2014-Jan-15	EPI_ISL_206852	A/chicken/Huai'an/007/2014		Import from public-domain	Yang,P.; Yan,Q.; Zhang,M.; Liu,C.; Shi,Y.; Yao,H.; He,N.
EPI918795	HA	China	2017-Jan-04	EPI_ISL_249110	A/Chicken/Huizhou/HZBL/2017	South China Agricultural University	South China Agricultural University	Weixin,Jia;Li,Xing;Zhixian,Li;Wenbao,Qi;Ming,Liao
EPI1555560	HA	China	2017-Nov-09	EPI_ISL_379646	A/chicken/Hunan/S31330/2017		Import from public-domain	Shi,J.; Deng,G.; Ma,S.; Zeng,X.; Yin,X.; Li,M.; Zhang,B.; Cui,P.; Chen,Y.; Yang,H.; Wan,X.; Liu,L.; Chen,P.; Jiang,Y.; Guan,Y.; Liu,J.; Gu,W.; Han,S.; Song,Y.; Liang,L.; Qu,Z.; Hou,Y.; Wang,X.; Bao,H.; Tian,G.; Li,Y.; Jiang,L.; Li,C.; Chen,H.
EPI1555624	HA	China	2017-Feb-27	EPI_ISL_379657	A/chicken/Hunan/SD083/2017		Import from public-domain	Shi,J.; Deng,G.; Ma,S.; Zeng,X.; Yin,X.; Li,M.; Zhang,B.; Cui,P.; Chen,Y.; Yang,H.; Wan,X.; Liu,L.; Chen,P.; Jiang,Y.; Guan,Y.; Liu,J.; Gu,W.; Han,S.; Song,Y.; Liang,L.; Qu,Z.; Hou,Y.; Wang,X.; Bao,H.; Tian,G.; Li,Y.; Jiang,L.; Li,C.; Chen,H.
EPI492521	HA	Italy	2011-Jan-07	EPI_ISL_151749	A/chicken/Italy/11VIR-62/11	Istituto Zooprofilattico Sperimentale Delle Venezie	Animal and Plant Health Agency (APHA)	Collins,S; Hanna,A; Essen,S; Focosi-Snyman,R; Manvell,R; Terregino,C; Reid,S
EPI677991	HA	Italy	2013-Aug-13	EPI_ISL_202992	A/chicken/Italy/13VIR4527-12/2013		Istituto Zooprofilattico Sperimentale Delle Venezie	Fusaro, A.; Tassoni, L.; Milani, A.; Hughes, J.; Salviato, A.; Murcia, P.; Massi, P.; Bonfanti, L.; Marangon, S.; Cattoli, G.; Monne, I.
EPI624890	HA	Italy	2015-Mar-19	EPI_ISL_191943	A/chicken/Italy/15VIR1670/2015	Istituto Zooprofilattico Sperimentale Delle Venezie	Istituto Zooprofilattico Sperimentale Delle Venezie	Tassoni, L.; Fusaro, A.; Schivo, A.; Ormelli, S.; Monne, I.; Cattoli, G.
EPI756028	HA	Italy	2016-Apr-29	EPI_ISL_220955	A/chicken/Italy/16VIR-1873/2016	Istituto Zooprofilattico Sperimentale Delle Venezie	Istituto Zooprofilattico Sperimentale Delle Venezie	Alice,Fusaro; Silvia,Ormelli; Sabrina,Marciano; Isabella,Monne
EPI1326733	HA	China	2018-Jan-25	EPI_ISL_332358	A/chicken/Jiangsu/1/2018		Harbin Veterinary Research Institute (CAAS)	Yulei,Li;Lu,Zhao;Minghui,Li;Song,Jin;Yanbing,Li
EPI1150041	HA		2018-Jan-06	EPI_ISL_293286	A/Chicken/Jiangsu/103/2018(H7N4)	Jiangsu Provincial Center for Disease Control & Prevention	Jiangsu Provincial Center for Disease Control & Prevention
EPI1326737	HA	China	2018-Jan-25	EPI_ISL_332395	A/chicken/Jiangsu/2/2018		Harbin Veterinary Research Institute (CAAS)	Yulei,Li;Lu,Zhao;Minghui,Li;Song,Jin;Yanbing,Li
EPI1326745	HA	China	2018-Jan-25	EPI_ISL_332396	A/chicken/Jiangsu/3/2018		Harbin Veterinary Research Institute (CAAS)	Yulei,Li;Lu,Zhao; Minghui,Li; Song,Jin; Yanbing,Li
EPI1090509	HA	China	2016-Mar-15	EPI_ISL_283513	A/chicken/Jiangsu/S1441/2016		Import from public-domain	Shi,J.; Deng,G.; Kong,H.; Gu,C.; Ma,S.; Yin,X.; Zeng,X.; Cui,P.; Chen,Y.; Yang,H.; Wan,X.; Wang,X.; Liu,L.; Chen,P.; Jiang,Y.; Liu,J.; Guan,Y.; Suzuki,Y.; Li,M.; Qu,Z.; Guan,L.; Zang,J.; Gu,W.; Han,S.; Song,Y.; Hu,Y.; Wang,Z.; Gu,L.; Yang,W.; Liang,L.; Bao,H.; Tian,G.; Li,Y.; Qiao,C.; Jiang,L.; Li,C.; Bu,Z.; Chen,H.
EPI1090517	HA	China	2016-Mar-15	EPI_ISL_283514	A/chicken/Jiangsu/S1460/2016		Import from public-domain	Shi,J.; Deng,G.; Kong,H.; Gu,C.; Ma,S.; Yin,X.; Zeng,X.; Cui,P.; Chen,Y.; Yang,H.; Wan,X.; Wang,X.; Liu,L.; Chen,P.; Jiang,Y.; Liu,J.; Guan,Y.; Suzuki,Y.; Li,M.; Qu,Z.; Guan,L.; Zang,J.; Gu,W.; Han,S.; Song,Y.; Hu,Y.; Wang,Z.; Gu,L.; Yang,W.; Liang,L.; Bao,H.; Tian,G.; Li,Y.; Qiao,C.; Jiang,L.; Li,C.; Bu,Z.; Chen,H.
EPI1820641	HA	China	2017-Jan-11	EPI_ISL_697849	A/chicken/Jiangxi/1.11_NCNP11E2-OC/2017		Import from public-domain	Bi,Y.; Li,J.; Li,S.; Fu,G.; Jin,T.; Zhang,C.; Yang,Y.; Ma,Z.; Tian,W.; Xiao,S.; Li,L.; Yin,R.; Zhang,Y.; Wang,L.; Qin,Y.; Yao,Z.; Meng,F.; Hu,D.; Li,D.; Wong,G.; Liu,F.; Lv,N.; Fu,L.; Peng,Y.; Ma,J.; Sharshov,K.; Shestopalov,A.; Gulyaeva,M.; Gao,G.F.; Chen,J.; Shi,Y.; Liu,W.J.; Chu,D.; Huang,Y.; Liu,Y.; Liu,L.; Chen,Q.; Shi,W.
EPI583946	HA	China	2014-Feb-18	EPI_ISL_176039	A/chicken/Jiangxi/10784/2014		Import from public-domain	Lam,T.Y.; Zhou,B.; Wang,J.; Chai,Y.; Shen,Y.; Chen,X.; Ma,C.; Hong,W.; Chen,Y.; Zhang,Y.; Duan,L.; Chen,P.; Jiang,J.; Li,L.; Poon,L.M.; Webby,R.J.; Smith,D.K.; Leung,G.M.; Peiris,J.M.; Holmes,E.C.; Guan,Y.; Zhu,H.
EPI592230	HA	China	2014-Apr-11	EPI_ISL_179912	A/chicken/Jiangxi/13502/2014		Import from public-domain	Lam,T.Y.; Zhou,B.; Wang,J.; Chai,Y.; Shen,Y.; Chen,X.; Ma,C.; Hong,W.; Chen,Y.; Zhang,Y.; Duan,L.; Chen,P.; Jiang,J.; Li,L.; Poon,L.M.; Webby,R.J.; Smith,D.K.; Leung,G.M.; Peiris,J.M.; Holmes,E.C.; Guan,Y.; Zhu,H.
EPI1828751	HA	China	2017-Feb-16	EPI_ISL_699560	A/chicken/Jiangxi/2.16_SRGFPS004-C/2017		Import from public-domain	Bi,Y.; Li,J.; Li,S.; Fu,G.; Jin,T.; Zhang,C.; Yang,Y.; Ma,Z.; Tian,W.; Xiao,S.; Li,L.; Yin,R.; Zhang,Y.; Wang,L.; Qin,Y.; Yao,Z.; Meng,F.; Hu,D.; Li,D.; Wong,G.; Liu,F.; Lv,N.; Fu,L.; Peng,Y.; Ma,J.; Sharshov,K.; Shestopalov,A.; Gulyaeva,M.; Gao,G.F.; Chen,J.; Shi,Y.; Liu,W.J.; Chu,D.; Huang,Y.; Liu,Y.; Liu,L.; Chen,Q.; Shi,W.
EPI469594	HA	China	2010-Jan-01	EPI_ISL_146396	A/chicken/Jiangxi/2369/2010		Import from public-domain	Lam,T.T.Y.; Wang,J.; Shen,Y.; Zhou,B.; Duan,L.; Cheung,C.L.; Ma,C.; Lycett,S.J.; Leung,C.Y.H.; Chen,X.; Li,L.; Hong,W.; Chai,Y.; Zhou,L.; Liang,H.; Ou,Z.; Liu,Y.; Farooqui,A.; Kelvin,D.J.; Poon,L.L.M.; Smith,D.K.; Pybus,O.G.; Leung,G.M.; Shu,Y.; Webster,R.G.; Webby,R.J.; Peiris,J.S.M.; Rambaut,A.; Zhu,H.; Guan,Y.
EPI841763	HA	China	2014-Feb-01	EPI_ISL_235196	A/chicken/Jiangxi/C25/2014		Import from public-domain	Wu,H.; Wu,N.
EPI1090565	HA	China	2015-Nov-27	EPI_ISL_283520	A/chicken/Jiangxi/S40993/2015		Import from public-domain	Shi,J.; Deng,G.; Kong,H.; Gu,C.; Ma,S.; Yin,X.; Zeng,X.; Cui,P.; Chen,Y.; Yang,H.; Wan,X.; Wang,X.; Liu,L.; Chen,P.; Jiang,Y.; Liu,J.; Guan,Y.; Suzuki,Y.; Li,M.; Qu,Z.; Guan,L.; Zang,J.; Gu,W.; Han,S.; Song,Y.; Hu,Y.; Wang,Z.; Gu,L.; Yang,W.; Liang,L.; Bao,H.; Tian,G.; Li,Y.; Qiao,C.; Jiang,L.; Li,C.; Bu,Z.; Chen,H.
EPI966031	HA	Netherlands	2010-May-16	EPI_ISL_257177	A/chicken/Netherlands/10007882/2010		Import from public-domain	Verhagen,J.H.; Lexmond,P.; Vuong,O.; Schutten,M.; Guldemeester,J.; Osterhaus,A.D.; Elbers,A.R.; Slaterus,R.; Hornman,M.; Koch,G.; Fouchier,R.A.; Osterhaus,A.D.M.E.; Elbers,A.R.W.; Fouchier,R.A.M.
EPI1229906	HA	Netherlands	2011-Jun-23	EPI_ISL_309808	A/Chicken/Netherlands/11011392/2011	Wageningen Bioveterinary Research	Wageningen Bioveterinary Research	Bergervoet, Saskia; Heutink, Rene; Harders, Frank; Beerens, Nancy
EPI390921	HA	Netherlands	2012-Aug-09	EPI_ISL_127729	A/chicken/Netherlands/12014794/2012	Wageningen Bioveterinary Research	Wageningen Bioveterinary Research	Heutink,Rene;Pritz-Verschuren,Sylvia;Bouwstra,Ruth;Koch, Guus
EPI773765	HA	Netherlands	2016-Jun-08	EPI_ISL_224581	A/chicken/Netherlands/16007311-037041/2016	Wageningen Bioveterinary Research	Wageningen Bioveterinary Research	Heutink, Rene; Harders, Frank; Verschuren-Pritz, Sylvia; Bossers, Alex; Beerens, Nancy
EPI1090581	HA	China	2014-May-16	EPI_ISL_283522	A/chicken/Ningxia/S1152/2014		Import from public-domain	Shi,J.; Deng,G.; Kong,H.; Gu,C.; Ma,S.; Yin,X.; Zeng,X.; Cui,P.; Chen,Y.; Yang,H.; Wan,X.; Wang,X.; Liu,L.; Chen,P.; Jiang,Y.; Liu,J.; Guan,Y.; Suzuki,Y.; Li,M.; Qu,Z.; Guan,L.; Zang,J.; Gu,W.; Han,S.; Song,Y.; Hu,Y.; Wang,Z.; Gu,L.; Yang,W.; Liang,L.; Bao,H.; Tian,G.; Li,Y.; Qiao,C.; Jiang,L.; Li,C.; Bu,Z.; Chen,H.
EPI629344	HA	Netherlands	2015-Mar-11	EPI_ISL_192665	A/Chicken/NL-Barneveld/15004745-001-005/2015		Wageningen Bioveterinary Research	Heutink,F; Verschuren,S.; Harders, F; Koch,G.; Bouwstra,R.
EPI580239	HA	Netherlands	2013-Mar-12	EPI_ISL_176813	A/Chicken/NL-Lochem/13003601/2013	Wageningen Bioveterinary Research	Wageningen Bioveterinary Research	Heutink,Rene;Harders,Frank;Pritz-Verschuren,Sylvia;Bouwstra,Ruth;Koch,Guus
EPI580236	HA	Netherlands	2013-Mar-18	EPI_ISL_176812	A/Chicken/NL-Zeewolde/13003983/2013	Wageningen Bioveterinary Research	Wageningen Bioveterinary Research	Heutink,Rene;Harders,Frank;Pritz-Verschuren,Sylvia;Bouwstra,Ruth;Koch,Guus
EPI468765	HA	China	2013-Sep-01	EPI_ISL_146105	A/chicken/Rizhao/719b/2013		Import from public-domain	Lam,T.T.Y.; Wang,J.; Shen,Y.; Zhou,B.; Duan,L.; Cheung,C.L.; Ma,C.; Lycett,S.J.; Leung,C.Y.H.; Chen,X.; Li,L.; Hong,W.; Chai,Y.; Zhou,L.; Liang,H.; Ou,Z.; Liu,Y.; Farooqui,A.; Kelvin,D.J.; Poon,L.L.M.; Smith,D.K.; Pybus,O.G.; Leung,G.M.; Shu,Y.; Webster,R.G.; Webby,R.J.; Peiris,J.S.M.; Rambaut,A.; Zhu,H.; Guan,Y.
EPI759792	HA	China	2015-May-16	EPI_ISL_221663	A/chicken/Shanghai/MH02/2015	Shanghai Municipal Center for Disease Control and Prevention	Shanghai Municipal Center for Disease Control and Prevention	Wei, X.; Baihui, Z.; Shenghua, M.; Xue, Z.; Zheng, T.; Jian, C.; Hao, P.; Huan yu, W.; Xi, Z.;; Fan, W.
EPI1555551	HA	China	2017-May-17	EPI_ISL_379638	A/chicken/Shanxi/SD179/2017		Import from public-domain	Shi,J.; Deng,G.; Ma,S.; Zeng,X.; Yin,X.; Li,M.; Zhang,B.; Cui,P.; Chen,Y.; Yang,H.; Wan,X.; Liu,L.; Chen,P.; Jiang,Y.; Guan,Y.; Liu,J.; Gu,W.; Han,S.; Song,Y.; Liang,L.; Qu,Z.; Hou,Y.; Wang,X.; Bao,H.; Tian,G.; Li,Y.; Jiang,L.; Li,C.; Chen,H.
EPI1555552	HA	China	2017-Apr-04	EPI_ISL_379639	A/chicken/Tibet/SD143/2017		Import from public-domain	Shi,J.; Deng,G.; Ma,S.; Zeng,X.; Yin,X.; Li,M.; Zhang,B.; Cui,P.; Chen,Y.; Yang,H.; Wan,X.; Liu,L.; Chen,P.; Jiang,Y.; Guan,Y.; Liu,J.; Gu,W.; Han,S.; Song,Y.; Liang,L.; Qu,Z.; Hou,Y.; Wang,X.; Bao,H.; Tian,G.; Li,Y.; Jiang,L.; Li,C.; Chen,H.
EPI468762	HA	China	2013-Sep-01	EPI_ISL_146102	A/chicken/Wenzhou/620b/2013		Import from public-domain	Lam,T.T.Y.; Wang,J.; Shen,Y.; Zhou,B.; Duan,L.; Cheung,C.L.; Ma,C.; Lycett,S.J.; Leung,C.Y.H.; Chen,X.; Li,L.; Hong,W.; Chai,Y.; Zhou,L.; Liang,H.; Ou,Z.; Liu,Y.; Farooqui,A.; Kelvin,D.J.; Poon,L.L.M.; Smith,D.K.; Pybus,O.G.; Leung,G.M.; Shu,Y.; Webster,R.G.; Webby,R.J.; Peiris,J.S.M.; Rambaut,A.; Zhu,H.; Guan,Y.
EPI682918	HA	China	2015-Jan-01	EPI_ISL_205122	A/chicken/Wenzhou/RAQL01/2015		Import from public-domain	Chen,L.-J.; Lin,X.-D.; Guo,W.-P.; Tian,J.-H.; Zhang,Y.-Z.
EPI1055416	HA	China	2016-Apr-21	EPI_ISL_277048	A/chicken/Wuxi/8048/2016	Beijing Institute of Microbiology and Epidemiology	Beijing Institute of Microbiology and Epidemiology	Maijuan,Ma; Shanhui,Chen; Teng,Zhao
EPI1555563	HA	China	2017-Jul-06	EPI_ISL_379649	A/chicken/Yunnan/SD193/2017		Import from public-domain	Shi,J.; Deng,G.; Ma,S.; Zeng,X.; Yin,X.; Li,M.; Zhang,B.; Cui,P.; Chen,Y.; Yang,H.; Wan,X.; Liu,L.; Chen,P.; Jiang,Y.; Guan,Y.; Liu,J.; Gu,W.; Han,S.; Song,Y.; Liang,L.; Qu,Z.; Hou,Y.; Wang,X.; Bao,H.; Tian,G.; Li,Y.; Jiang,L.; Li,C.; Chen,H.
EPI442721	HA	China	2013-Apr-01	EPI_ISL_139501	A/chicken/Zhejiang/DTID-ZJU01/2013		Import from public-domain	Wu,H.; Wu,N.; Yao,H.; Chen,H.; Song,W.; Wang,P.; Zheng,M.; Lau,S.; Li,L.
EPI590926	HA	China	2013-Dec-01	EPI_ISL_179671	A/chicken/Zhejiang/DTID-ZJU06/2013		Import from public-domain	Gao,H.N.; Yao,H.P.; Liang,W.F.; Wu,X.X.; Wu,H.B.; Wu,N.P.; Yang,S.G.; Zhang,Q.; Su,K.K.; Guo,J.; Zheng,S.F.; Zhu,Y.X.; Chen,H.L.; Yuen,K.Y.; Li,L.J.
EPI1090613	HA	China	2016-May-10	EPI_ISL_283526	A/chicken/Zhejiang/S1074/2016		Import from public-domain	Shi,J.; Deng,G.; Kong,H.; Gu,C.; Ma,S.; Yin,X.; Zeng,X.; Cui,P.; Chen,Y.; Yang,H.; Wan,X.; Wang,X.; Liu,L.; Chen,P.; Jiang,Y.; Liu,J.; Guan,Y.; Suzuki,Y.; Li,M.; Qu,Z.; Guan,L.; Zang,J.; Gu,W.; Han,S.; Song,Y.; Hu,Y.; Wang,Z.; Gu,L.; Yang,W.; Liang,L.; Bao,H.; Tian,G.; Li,Y.; Qiao,C.; Jiang,L.; Li,C.; Bu,Z.; Chen,H.
EPI1090629	HA	China	2013-Dec-08	EPI_ISL_283528	A/chicken/Zhejiang/S4008/2013		Import from public-domain	Shi,J.; Deng,G.; Kong,H.; Gu,C.; Ma,S.; Yin,X.; Zeng,X.; Cui,P.; Chen,Y.; Yang,H.; Wan,X.; Wang,X.; Liu,L.; Chen,P.; Jiang,Y.; Liu,J.; Guan,Y.; Suzuki,Y.; Li,M.; Qu,Z.; Guan,L.; Zang,J.; Gu,W.; Han,S.; Song,Y.; Hu,Y.; Wang,Z.; Gu,L.; Yang,W.; Liang,L.; Bao,H.; Tian,G.; Li,Y.; Qiao,C.; Jiang,L.; Li,C.; Bu,Z.; Chen,H.
EPI1634141	HA	Belgium	2012-Nov-16	EPI_ISL_399468	A/cloacal_swab_ECE1/Belgium/23852/2012		Import from public-domain	Steensels,M.; Lambrecht,B.
EPI1634142	HA	Belgium	2012-Dec-17	EPI_ISL_399469	A/cloacal_swab_ECE1/Belgium/25576/2012		Import from public-domain	Steensels,M.; Lambrecht,B.
EPI942359	HA	China	2010-Sep-29	EPI_ISL_252873	A/common_pochard/XiangHai/420/2010		Import from public-domain	Jin,H.; Wang,D.; Sun,J.; Cui,Y.; Chen,G.; Zhang,X.; Zhang,J.; Li,X.; Chai,H.; Gao,Y.; Li,Y.; Hua,Y.; Chai,h.; Hua,y.; Jin,h.; Sun,j.; Li,f.; Chen,g.
EPI965276	HA	Bangladesh	2015-Dec-10	EPI_ISL_257080	A/duck/Bangladesh/27042/2015		Import from public-domain	Barman,S.; Marinova-Petkova,A.; Hasan,M.K.; Akhtar,S.; Turner,J.C.; Franks,J.; Walker,D.; Seiler,P.; Friedman,K.; Kercher,L.; Kayali,G.; Jones-Engel,L.; McKenzie,P.; Krauss,S.; Webby,R.J.; Feeroz,M.M.; Webster,R.G.
EPI1581423	HA	Bangladesh	2018-Dec-08	EPI_ISL_387994	A/duck/Bangladesh/36227/2018		Import from public-domain	Barman,S.; Turner,J.C.; Hasan,M.; Akhtar,S.; Franks,J.; El-Shesheny,R.; Walker,D.; Seiler,P.; Friedman,K.; Kercher,L.; McKenzie,P.; Webby,R.J.; Feeroz,M.; Webster,R.G.
EPI1778113	HA	Bangladesh	2019-Jan-15	EPI_ISL_503516	A/duck/Bangladesh/37203/2019		Import from public-domain	Barman,S.; Turner,J.C.; Hasan,M.; Akhtar,S.; Franks,J.; El-Shesheny,R.; Walker,D.; Seiler,P.; Mukherjee,N.; Kercher,L.; McKenzie,P.; Feeroz,M.; Webby,R.J.
EPI1635074	HA	Cambodia	2018-Mar-22	EPI_ISL_399742	A/duck/Cambodia/12T-24-1-D17/2018		Import from public-domain	Vijaykrishna,D.; Deng,Y.M.; Grau,M.L.; Kay,M.; Suttie,A.; Horwood,P.F.; Kalpravidh,W.; Claes,F.; Osbjer,K.; Dussart,P.; Barr,I.G.; Karlsson,E.A.; Dhanasekaran,V.; Deng,Y.-M.; L Grau,M.
EPI1635066	HA	Cambodia	2018-Mar-22	EPI_ISL_399741	A/duck/Cambodia/12T-24-1-D3/2018		Import from public-domain	Vijaykrishna,D.; Deng,Y.M.; Grau,M.L.; Kay,M.; Suttie,A.; Horwood,P.F.; Kalpravidh,W.; Claes,F.; Osbjer,K.; Dussart,P.; Barr,I.G.; Karlsson,E.A.; Dhanasekaran,V.; Deng,Y.-M.; L Grau,M.
EPI1635089	HA	Cambodia	2017-Sep-17	EPI_ISL_399744	A/duck/Cambodia/3T-24-1-D14/2017		Import from public-domain	Vijaykrishna,D.; Deng,Y.M.; Grau,M.L.; Kay,M.; Suttie,A.; Horwood,P.F.; Kalpravidh,W.; Claes,F.; Osbjer,K.; Dussart,P.; Barr,I.G.; Karlsson,E.A.; Dhanasekaran,V.; Deng,Y.-M.; L Grau,M.
EPI1159968	HA	Cambodia	2017-Jan-12	EPI_ISL_295522	A/duck/Cambodia/b0116502/2017		Import from public-domain	Suttie,A.M.; Yann,S.; Y,P.; Tum,S.; Deng,Y.-M.; Horm,S.V.; Barr,I.; Greenhill,A.; Horwood,P.F.; Osbjer,K.; Karlsson,E.A.; Dussart,P.
EPI1635081	HA	Cambodia	2018-Feb-24	EPI_ISL_399743	A/duck/Cambodia/C50W8M1/2018		Import from public-domain	Vijaykrishna,D.; Deng,Y.M.; Grau,M.L.; Kay,M.; Suttie,A.; Horwood,P.F.; Kalpravidh,W.; Claes,F.; Osbjer,K.; Dussart,P.; Barr,I.G.; Karlsson,E.A.; Dhanasekaran,V.; Deng,Y.-M.; L Grau,M.
EPI1635048	HA	Cambodia	2018-Apr-05	EPI_ISL_399737	A/duck/Cambodia/C70W14M/2018		Import from public-domain	Vijaykrishna,D.; Deng,Y.M.; Grau,M.L.; Kay,M.; Suttie,A.; Horwood,P.F.; Kalpravidh,W.; Claes,F.; Osbjer,K.; Dussart,P.; Barr,I.G.; Karlsson,E.A.; Dhanasekaran,V.; Deng,Y.-M.; L Grau,M.
EPI1841393	HA	Cambodia	2019-Feb-07	EPI_ISL_803115	A/duck/Cambodia/CAM08a/2019	Animal and Plant Quarantine Agency (O-2144)	Animal and Plant Quarantine Agency (APQA)
EPI1841401	HA	Cambodia	2019-Feb-07	EPI_ISL_803116	A/duck/Cambodia/CAM09a/2019	Animal and Plant Quarantine Agency (O-2144)	Animal and Plant Quarantine Agency (APQA)
EPI860960	HA	Japan	2013-Feb-26	EPI_ISL_238026	A/duck/Chiba/25-51-14/2013	National Institute of Animal Health	National Institute of Animal Health	Uchida,Y.
EPI1187055	HA	Japan	2012-Jan-01	EPI_ISL_301012	A/duck/Chiba/8/2012	National Institute of Animal Health	National Institute of Animal Health
EPI1820291	HA	China	2018-Jan-25	EPI_ISL_696975	A/duck/Fujian/1.25_FZHX0012-O/2018		Import from public-domain	Bi,Y.; Li,J.; Li,S.; Fu,G.; Jin,T.; Zhang,C.; Yang,Y.; Ma,Z.; Tian,W.; Xiao,S.; Li,L.; Yin,R.; Zhang,Y.; Wang,L.; Qin,Y.; Yao,Z.; Meng,F.; Hu,D.; Li,D.; Wong,G.; Liu,F.; Lv,N.; Fu,L.; Peng,Y.; Ma,J.; Sharshov,K.; Shestopalov,A.; Gulyaeva,M.; Gao,G.F.; Chen,J.; Shi,Y.; Liu,W.J.; Chu,D.; Huang,Y.; Liu,Y.; Liu,L.; Chen,Q.; Shi,W.
EPI469577	HA	China	2010-Jan-01	EPI_ISL_146381	A/duck/Fujian/6380/2010		Import from public-domain	Lam,T.T.Y.; Wang,J.; Shen,Y.; Zhou,B.; Duan,L.; Cheung,C.L.; Ma,C.; Lycett,S.J.; Leung,C.Y.H.; Chen,X.; Li,L.; Hong,W.; Chai,Y.; Zhou,L.; Liang,H.; Ou,Z.; Liu,Y.; Farooqui,A.; Kelvin,D.J.; Poon,L.L.M.; Smith,D.K.; Pybus,O.G.; Leung,G.M.; Shu,Y.; Webster,R.G.; Webby,R.J.; Peiris,J.S.M.; Rambaut,A.; Zhu,H.; Guan,Y.
EPI1090693	HA	China	2014-Nov-04	EPI_ISL_283536	A/duck/Fujian/S4170/2014		Import from public-domain	Shi,J.; Deng,G.; Kong,H.; Gu,C.; Ma,S.; Yin,X.; Zeng,X.; Cui,P.; Chen,Y.; Yang,H.; Wan,X.; Wang,X.; Liu,L.; Chen,P.; Jiang,Y.; Liu,J.; Guan,Y.; Suzuki,Y.; Li,M.; Qu,Z.; Guan,L.; Zang,J.; Gu,W.; Han,S.; Song,Y.; Hu,Y.; Wang,Z.; Gu,L.; Yang,W.; Liang,L.; Bao,H.; Tian,G.; Li,Y.; Qiao,C.; Jiang,L.; Li,C.; Bu,Z.; Chen,H.
EPI1555802	HA	China	2017-Sep-18	EPI_ISL_379679	A/duck/Fujian/SD208/2017		Import from public-domain	Shi,J.; Deng,G.; Ma,S.; Zeng,X.; Yin,X.; Li,M.; Zhang,B.; Cui,P.; Chen,Y.; Yang,H.; Wan,X.; Liu,L.; Chen,P.; Jiang,Y.; Guan,Y.; Liu,J.; Gu,W.; Han,S.; Song,Y.; Liang,L.; Qu,Z.; Hou,Y.; Wang,X.; Bao,H.; Tian,G.; Li,Y.; Jiang,L.; Li,C.; Chen,H.
EPI447262	HA	Japan	2011-May-01	EPI_ISL_141016	A/duck/Fukui/161101/2011		Import from public-domain	Kageyama,T.; Fujisaki,S.; Takashita,E.; Xu,H.; Yamada,S.; Uchida,Y.; Neumann,G.; Saito,T.; Kawaoka,Y.; Tashiro,M.; Hikono,H.; Kanehira,K.; Takemae,N.
EPI918921	HA	China	2015-Jul-07	EPI_ISL_249126	A/Duck/Guangdong/GZ15567/2015	South China Agricultural University	South China Agricultural University	Weixin,Jia;Li,Xing;Zhixian,Li;Wenbao,Qi;Ming,Liao
EPI1090701	HA	China	2014-Oct-23	EPI_ISL_283537	A/duck/Guangxi/SDY129/2014		Import from public-domain	Shi,J.; Deng,G.; Kong,H.; Gu,C.; Ma,S.; Yin,X.; Zeng,X.; Cui,P.; Chen,Y.; Yang,H.; Wan,X.; Wang,X.; Liu,L.; Chen,P.; Jiang,Y.; Liu,J.; Guan,Y.; Suzuki,Y.; Li,M.; Qu,Z.; Guan,L.; Zang,J.; Gu,W.; Han,S.; Song,Y.; Hu,Y.; Wang,Z.; Gu,L.; Yang,W.; Liang,L.; Bao,H.; Tian,G.; Li,Y.; Qiao,C.; Jiang,L.; Li,C.; Bu,Z.; Chen,H.
EPI855978	HA	Japan	2015-Feb-01	EPI_ISL_237178	A/duck/Gunma/100213/2015	National Institute of Animal Health	National Institute of Animal Health
EPI447259	HA	Japan	2012-May-01	EPI_ISL_141013	A/duck/Gunma/11-610-118/2012		Import from public-domain	Kageyama,T.; Fujisaki,S.; Takashita,E.; Xu,H.; Yamada,S.; Uchida,Y.; Neumann,G.; Saito,T.; Kawaoka,Y.; Tashiro,M.; Hikono,H.; Kanehira,K.; Takemae,N.
EPI447251	HA	Japan	2011-May-01	EPI_ISL_141005	A/duck/Gunma/466/2011		Import from public-domain	Kageyama,T.; Fujisaki,S.; Takashita,E.; Xu,H.; Yamada,S.; Uchida,Y.; Neumann,G.; Saito,T.; Kawaoka,Y.; Tashiro,M.; Hikono,H.; Kanehira,K.; Takemae,N.
EPI860928	HA	Japan	2012-Jan-01	EPI_ISL_238022	A/duck/Gunma/82/2012	National Institute of Animal Health	National Institute of Animal Health	Uchida,Y.
EPI1186999	HA	Japan	2012-Jan-01	EPI_ISL_301005	A/duck/Gunma/85/2012	National Institute of Animal Health	National Institute of Animal Health
EPI315698	HA	Japan	2010-Sep-01	EPI_ISL_89658	A/duck/Hokkaido/1/2010		Import from public-domain	Makiko,J.; Kida,H.; Sakoda,Y.; Okamatsu,M.
EPI1151623	HA	Japan	2013-Oct-02	EPI_ISL_293515	A/duck/Hokkaido/W19/2013		Import from public-domain	Sakoda,Y.; Okamatsu,M.; Matsuno,K.; Jizou,M.
EPI355194	HA	Japan	2011-Oct-13	EPI_ISL_104859	A/duck/Hokkaido/W62/2011		Import from public-domain	Kida,H.; Sakoda,Y.; Okamatsu,M.; Hatamachi,J.
EPI1305625	HA	China	2017-Apr-27	EPI_ISL_328718	A/Duck/Hubei/HF5/2017		Import from public-domain	Jiang,W.; Hou,G.; Li,J.
EPI1090709	HA	China	2015-Mar-17	EPI_ISL_283538	A/duck/Hunan/S11682/2015		Import from public-domain	Shi,J.; Deng,G.; Kong,H.; Gu,C.; Ma,S.; Yin,X.; Zeng,X.; Cui,P.; Chen,Y.; Yang,H.; Wan,X.; Wang,X.; Liu,L.; Chen,P.; Jiang,Y.; Liu,J.; Guan,Y.; Suzuki,Y.; Li,M.; Qu,Z.; Guan,L.; Zang,J.; Gu,W.; Han,S.; Song,Y.; Hu,Y.; Wang,Z.; Gu,L.; Yang,W.; Liang,L.; Bao,H.; Tian,G.; Li,Y.; Qiao,C.; Jiang,L.; Li,C.; Bu,Z.; Chen,H.
EPI1105853	HA	Japan	2015-Jan-01	EPI_ISL_285845	A/duck/Ibaraki/1/2015	National Institute of Animal Health	National Institute of Animal Health	Mine,J
EPI967376	HA	Japan	2016-Feb-20	EPI_ISL_257415	A/duck/Ibaraki/F4-2-1/2017	National Institute of Animal Health	National Institute of Animal Health	Saito, T.; Takemae, N.
EPI1326807	HA	China	2018-Jan-25	EPI_ISL_332399	A/duck/Jiangsu/1/2018		Harbin Veterinary Research Institute (CAAS)	Yulei,Li;Lu,Zhao; Minghui,Li; Song,Jin; Yanbing,Li
EPI1150066	HA		2018-Jan-06	EPI_ISL_293289	A/Duck/Jiangsu/12/2018(H7N4)	Jiangsu Provincial Center for Disease Control & Prevention	Jiangsu Provincial Center for Disease Control & Prevention
EPI1150074	HA	China	2018-Jan-06	EPI_ISL_293290	A/Duck/Jiangsu/13/2018(H7N4)	Jiangsu Provincial Center for Disease Control & Prevention	Jiangsu Provincial Center for Disease Control & Prevention
EPI1150082	HA	China	2018-Jan-06	EPI_ISL_293291	A/Duck/Jiangsu/16/2018(H7N4)	Jiangsu Provincial Center for Disease Control & Prevention	Jiangsu Provincial Center for Disease Control & Prevention
EPI1326823	HA	China	2018-Jan-25	EPI_ISL_332401	A/duck/Jiangsu/2/2018		Harbin Veterinary Research Institute (CAAS)	Yulei,Li;Lu,Zhao; Minghui,Li; Song,Jin; Yanbing,Li
EPI1150049	HA	China	2018-Jan-06	EPI_ISL_293287	A/Duck/Jiangsu/4/2018(H7N4)	Jiangsu Provincial Center for Disease Control & Prevention	Jiangsu Provincial Center for Disease Control & Prevention
EPI1150057	HA	China	2018-Jan-06	EPI_ISL_293288	A/Duck/Jiangsu/8/2018(H7N4)	Jiangsu Provincial Center for Disease Control & Prevention	Jiangsu Provincial Center for Disease Control & Prevention
EPI1835127	HA	China	2016-Jan-07	EPI_ISL_707540	A/duck/Jiangxi/1.07_NCDZT35N-C/2016		Import from public-domain	Bi,Y.; Li,J.; Li,S.; Fu,G.; Jin,T.; Zhang,C.; Yang,Y.; Ma,Z.; Tian,W.; Xiao,S.; Li,L.; Yin,R.; Zhang,Y.; Wang,L.; Qin,Y.; Yao,Z.; Meng,F.; Hu,D.; Li,D.; Wong,G.; Liu,F.; Lv,N.; Fu,L.; Peng,Y.; Ma,J.; Sharshov,K.; Shestopalov,A.; Gulyaeva,M.; Gao,G.F.; Chen,J.; Shi,Y.; Liu,W.J.; Chu,D.; Huang,Y.; Liu,Y.; Liu,L.; Chen,Q.; Shi,W.
EPI469595	HA	China	2010-Jan-01	EPI_ISL_146397	A/duck/Jiangxi/16309/2010		Import from public-domain	Lam,T.T.Y.; Wang,J.; Shen,Y.; Zhou,B.; Duan,L.; Cheung,C.L.; Ma,C.; Lycett,S.J.; Leung,C.Y.H.; Chen,X.; Li,L.; Hong,W.; Chai,Y.; Zhou,L.; Liang,H.; Ou,Z.; Liu,Y.; Farooqui,A.; Kelvin,D.J.; Poon,L.L.M.; Smith,D.K.; Pybus,O.G.; Leung,G.M.; Shu,Y.; Webster,R.G.; Webby,R.J.; Peiris,J.S.M.; Rambaut,A.; Zhu,H.; Guan,Y.
EPI591896	HA	China	2013-Dec-23	EPI_ISL_179835	A/duck/Jiangxi/34884/2013		Import from public-domain	Lam,T.Y.; Zhou,B.; Wang,J.; Chai,Y.; Shen,Y.; Chen,X.; Ma,C.; Hong,W.; Chen,Y.; Zhang,Y.; Duan,L.; Chen,P.; Jiang,J.; Li,L.; Poon,L.M.; Webby,R.J.; Smith,D.K.; Leung,G.M.; Peiris,J.M.; Holmes,E.C.; Guan,Y.; Zhu,H.
EPI392638	HA	Korea, Republic of	2010-Nov-01	EPI_ISL_120883	A/duck/Korea/A117/10		Import from public-domain	Kim,H.R.; Park,C.K.; Lee,Y.J.; Oem,J.K.; Kang,H.M.; Choi,J.G.; Lee,O.S.; Bae,Y.C.; Kwon,J.H.
EPI392644	HA	Korea, Republic of	2010-May-01	EPI_ISL_120873	A/duck/Korea/A79/10		Import from public-domain	Kim,H.R.; Park,C.K.; Lee,Y.J.; Oem,J.K.; Kang,H.M.; Choi,J.G.; Lee,O.S.; Bae,Y.C.; Kwon,J.H.
EPI855695	HA	Japan	2014-Nov-01	EPI_ISL_237152	A/duck/Kumamoto/431105/2014	National Institute of Animal Health	National Institute of Animal Health
EPI460983	HA	Mongolia	2010-Jan-01	EPI_ISL_143745	A/duck/Mongolia/129/2010		Import from public-domain	Kida,H.; Sakoda,Y.; Okamatsu,M.; Hatamachi,J.
EPI401060	HA	Mongolia	2012-Sep-01	EPI_ISL_131127	A/duck/Mongolia/47/2012		Import from public-domain	Kida,H.; Sakoda,Y.; Okamatsu,M.; Hatamachi,J.
EPI1777517	HA	Mongolia	2019-Sep-12	EPI_ISL_503349	A/duck/Mongolia/6/2019		Import from public-domain	Sakoda,Y.; Okamatsu,M.; Matsuno,K.; Enkhbold,B.
EPI1300178	HA	Mongolia	2017-Sep-01	EPI_ISL_327473	A/Duck/Mongolia/782/2017		Import from public-domain	Ankhanbaatar,U.; Okamatsu,M.; Bazarragchaa,E.; Bodisaikhan,K.; Batchuluun,D.; Matsuno,K.; Takada,A.; Kida,H.; Sakoda,Y.
EPI1090757	HA	China	2015-Jan-17	EPI_ISL_283544	A/duck/Shanghai/SD015/2015		Import from public-domain	Shi,J.; Deng,G.; Kong,H.; Gu,C.; Ma,S.; Yin,X.; Zeng,X.; Cui,P.; Chen,Y.; Yang,H.; Wan,X.; Wang,X.; Liu,L.; Chen,P.; Jiang,Y.; Liu,J.; Guan,Y.; Suzuki,Y.; Li,M.; Qu,Z.; Guan,L.; Zang,J.; Gu,W.; Han,S.; Song,Y.; Hu,Y.; Wang,Z.; Gu,L.; Yang,W.; Liang,L.; Bao,H.; Tian,G.; Li,Y.; Qiao,C.; Jiang,L.; Li,C.; Bu,Z.; Chen,H.
EPI1090765	HA	China	2015-Jan-17	EPI_ISL_283545	A/duck/Shanghai/SD016/2015		Import from public-domain	Shi,J.; Deng,G.; Kong,H.; Gu,C.; Ma,S.; Yin,X.; Zeng,X.; Cui,P.; Chen,Y.; Yang,H.; Wan,X.; Wang,X.; Liu,L.; Chen,P.; Jiang,Y.; Liu,J.; Guan,Y.; Suzuki,Y.; Li,M.; Qu,Z.; Guan,L.; Zang,J.; Gu,W.; Han,S.; Song,Y.; Hu,Y.; Wang,Z.; Gu,L.; Yang,W.; Liang,L.; Bao,H.; Tian,G.; Li,Y.; Qiao,C.; Jiang,L.; Li,C.; Bu,Z.; Chen,H.
EPI583177	HA	China	2013-Oct-29	EPI_ISL_175823	A/duck/Shaoxing/5516/2013		Import from public-domain	Lam,T.Y.; Zhou,B.; Wang,J.; Chai,Y.; Shen,Y.; Chen,X.; Ma,C.; Hong,W.; Chen,Y.; Zhang,Y.; Duan,L.; Chen,P.; Jiang,J.; Li,L.; Poon,L.M.; Webby,R.J.; Smith,D.K.; Leung,G.M.; Peiris,J.M.; Holmes,E.C.; Guan,Y.; Zhu,H.
EPI855671	HA	Japan	2014-Nov-01	EPI_ISL_237149	A/duck/Shimane/321108/2014	National Institute of Animal Health	National Institute of Animal Health
EPI384033	HA	Thailand	2011-Jan-18	EPI_ISL_124289	A/duck/Thailand/CU-10518C/2011		Import from public-domain	Chaiyawong,S.; Nonthabenjawan,N.; Bunpapong,N.; Boonyapisitsopa,S.; Jairak,W.; Wongphatcharachai,M.; Thanawongnuwech,R.; Amornsin,A.
EPI384008	HA	Thailand	2010-Dec-22	EPI_ISL_124283	A/duck/Thailand/CU-9744C_/2010		Import from public-domain	Chaiyawong,S.; Nonthabenjawan,N.; Bunpapong,N.; Boonyapisitsopa,S.; Jairak,W.; Wongphatcharachai,M.; Thanawongnuwech,R.; Amornsin,A.
EPI383954	HA	Thailand	2010-Nov-03	EPI_ISL_124271	A/duck/Thailand/CU-LM7280C/2010		Import from public-domain	Chaiyawong,S.; Nonthabenjawan,N.; Bunpapong,N.; Boonyapisitsopa,S.; Jairak,W.; Wongphatcharachai,M.; Thanawongnuwech,R.; Amornsin,A.
EPI1523410	HA	Vietnam	2018-Aug-23	EPI_ISL_371849	A/duck/Viet_Nam/HU10-64/2018		Import from public-domain	Sakoda,Y.; Okamatsu,M.; Matsuno,K.; Le,K.T.
EPI682920	HA	China	2015-Jan-01	EPI_ISL_205124	A/duck/Wenzhou/RAQL10/2015		Import from public-domain	Chen,L.-J.; Lin,X.-D.; Guo,W.-P.; Tian,J.-H.; Zhang,Y.-Z.
EPI682922	HA	China	2015-Jan-01	EPI_ISL_205126	A/duck/Wenzhou/YJYF24/2015		Import from public-domain	Chen,L.-J.; Lin,X.-D.; Guo,W.-P.; Tian,J.-H.; Zhang,Y.-Z.
EPI371221	HA	China	2011-Jun-01	EPI_ISL_119215	A/duck/Zhejiang/10/2011		Import from public-domain	Wu,H.; Guo,C.
EPI451232	HA	China	2013-Mar-01	EPI_ISL_142029	A/duck/Zhejiang/DK10/2013		Import from public-domain	Wu,H.; Wu,N.; Yao,H.; Li,L.
EPI841808	HA	China	2011-Nov-19	EPI_ISL_235202	A/duck/Zhejiang/S4235/2011		Import from public-domain	Cui,P.; Deng,G.; Shi,J.; Kong,H.; Liu,L.; Guan,Y.; Suzuki,Y.; Chen,H.; Yasuo,S.
EPI1090789	HA	China	2014-Nov-27	EPI_ISL_283548	A/duck/Zhejiang/S4489/2014		Import from public-domain	Shi,J.; Deng,G.; Kong,H.; Gu,C.; Ma,S.; Yin,X.; Zeng,X.; Cui,P.; Chen,Y.; Yang,H.; Wan,X.; Wang,X.; Liu,L.; Chen,P.; Jiang,Y.; Liu,J.; Guan,Y.; Suzuki,Y.; Li,M.; Qu,Z.; Guan,L.; Zang,J.; Gu,W.; Han,S.; Song,Y.; Hu,Y.; Wang,Z.; Gu,L.; Yang,W.; Liang,L.; Bao,H.; Tian,G.; Li,Y.; Qiao,C.; Jiang,L.; Li,C.; Bu,Z.; Chen,H.
EPI1257514	HA	China	2018-Jan-29	EPI_ISL_315152	A/Enviroment/Xuzhou/4030/2018		Jiangsu Provincial Center for Disease Control & Prevention
EPI961439	HA		2011-Jan-01	EPI_ISL_256295	A/environment/Korea/MA-478/2016		Import from public-domain	Kwon,H.-I.; Kim,Y.-I.; Park,S.-J.; Song,M.-S.; Kim,E.-H.; Kim,S.-M.; Si,Y.-J.; Lee,I.-W.; Kong,Y.-J.; Yun,S.-J.; Kim,W.-J.; Choi,Y.-K.
EPI838219	HA	Korea, Republic of	2012-Dec-31	EPI_ISL_234423	A/environment/Korea/W437/2012		Import from public-domain	Kim,Y.-I.; Kim,S.-W.; Si,Y.-J.; Kwon,H.-I.; Park,S.-J.; Kim,E.-H.; Kim,Sm.; Lee,I.-W.; Song,M.-S.; Choi,Y.-K.
EPI838220	HA	Korea, Republic of	2014-Dec-30	EPI_ISL_234409	A/environment/Korea/W478/2014		Import from public-domain	Kim,Y.-I.; Kim,S.-W.; Si,Y.-J.; Kwon,H.-I.; Park,S.-J.; Kim,E.-H.; Kim,Sm.; Lee,I.-W.; Song,M.-S.; Choi,Y.-K.
EPI1226795	HA	Korea, Republic of	2015-Jan-21	EPI_ISL_309237	A/environmentKorea/H2254/2015		Animal and Plant Quarantine Agency (APQA)
EPI627249	HA	China	2015-Jan-11	EPI_ISL_192307	A/Fujian/14/2015	WHO Chinese National Influenza Center	WHO Chinese National Influenza Center	Wang,Dayan;Gao,Rongbao;Yang,Lei;Zhou,Shumei;Li,Xiyan;Zhou,Jianfang;Zhu,Wenfei;Guo,Junfeng;Li,Xiaodan;Dong,Jie;Huang,Weijuan;Zhang,Ye;Dong,Libo;Zhao,Xiang;Lu,Jian;Lan,Yu;Shu,Yuelong
EPI1431536	HA	China	2019-Apr-04	EPI_ISL_353990	A/Gansu/23447/2019	Gansu Provincial Centre for Disease Control and Prevention	WHO Chinese National Influenza Center	Wang, Dayan; Yu, Deshan; Liu, Jia; Li, Xiyan
EPI469573	HA	China	2012-Jan-01	EPI_ISL_146377	A/goose/Guangdong/7472/2012		Import from public-domain	Lam,T.T.Y.; Wang,J.; Shen,Y.; Zhou,B.; Duan,L.; Cheung,C.L.; Ma,C.; Lycett,S.J.; Leung,C.Y.H.; Chen,X.; Li,L.; Hong,W.; Chai,Y.; Zhou,L.; Liang,H.; Ou,Z.; Liu,Y.; Farooqui,A.; Kelvin,D.J.; Poon,L.L.M.; Smith,D.K.; Pybus,O.G.; Leung,G.M.; Shu,Y.; Webster,R.G.; Webby,R.J.; Peiris,J.S.M.; Rambaut,A.; Zhu,H.; Guan,Y.
EPI1075387	HA	China	2017-Jan-03	EPI_ISL_280902	A/Guangdong/17SF003/2016	National Institute of Animal Health	National Institute of Animal Health	Uchida,Y
EPI1101583	HA	China	2017-Jan-06	EPI_ISL_285124	A/guangdong/17SF004/2017	Guangdong Provincial Center for Disease Control and Prevention	WHO Chinese National Influenza Center	Wang,Dayan;Zhou,Shumei;Li,Xiyan;Li,Xiaodan;Zhang,Ye;Bo,Hong;Shu,Yuelong
EPI1101615	HA	China	2017-Jan-23	EPI_ISL_285128	A/guangdong/17SF017/2017	Guangdong Provincial Center for Disease Control and Prevention	WHO Chinese National Influenza Center	Wang,Dayan;Zhou,Shumei;Li,Xiyan;Li,Xiaodan;Zhang,Ye;Bo,Hong;Shu,Yuelong
EPI1101639	HA	China	2017-Feb-07	EPI_ISL_285131	A/guangdong/17SF030/2017	Guangdong Provincial Center for Disease Control and Prevention	WHO Chinese National Influenza Center	Wang,Dayan;Zhou,Shumei;Li,Xiyan;Li,Xiaodan;Zhang,Ye;Bo,Hong;Shu,Yuelong
EPI917091	HA	China	2014-Apr-29	EPI_ISL_248792	A/Guangdong/GH074/2013	South China Agricultural University	South China Agricultural University	Wenbao,Qi;Bo,Li;Jiahao,Zhang;Guangjie,Lao;Guanming,Su;Weixin,Jia;Ming,Liao
EPI1082020	HA	China	2017-Feb-04	EPI_ISL_282154	A/Hubei/09912/2017		Wuhan Institute of Virology, CAS.
EPI887636	HA	China	2017-Jan-11	EPI_ISL_242845	A/Hunan/02287/2017		WHO Chinese National Influenza Center	Wang,Dayan;Zhou,Shumei;Li,Xiyan;Li,Xiaodan;Zhang,Ye;Bo,Hong;Shu,Yuelong
EPI1536850	HA	China	2018-Jan-06	EPI_ISL_376123	A/Jiangsu/1/2018		Import from public-domain	Cui,L.; Zhao,K.; Ge,Y.; Chen,Y.; Zhu,X.; Wu,T.; Shi,Z.; Qi,X.; Zhu,F.
EPI671744	HA	China	2010-Oct-01	EPI_ISL_201385	A/lesser_white-fronted_goose/HuNan/412-3Y/2010		Import from public-domain	Chai,H.; Cheng,C.; Zhang,M.; Sun,J.; Hua,Y.
EPI492307	HA	Denmark	2013-May-26	EPI_ISL_151692	A/mallard/Denmark/303878-1S/13	National Veterinary Institute	Animal and Plant Health Agency (APHA)	Puranik,A; Hanna,A; Essen,S; Focosi-Snyman,R; Manvell,R; Hjulsager,C; Trebbien,R; Breum,S; Larsen,L; Reid,S
EPI1226715	HA	Korea, Republic of	2017-Feb-08	EPI_ISL_309227	A/mallard/Korea/H910/2017		Animal and Plant Quarantine Agency (APQA)
EPI1226555	HA	Korea, Republic of	2017-Feb-22	EPI_ISL_309207	A/mallard/Korea/WB963/2017		Animal and Plant Quarantine Agency (APQA)
EPI617977	HA	Georgia	2010-Feb-03	EPI_ISL_189718	A/mallard/Republic_of_Georgia/2/2010		Import from public-domain	Wentworth,D.E.; Halpin,R.A.; Lin,X.; Simenauer,A.; Akopov,A.; Mohan,M.; Fedorova,N.; Tsitrin,T.; Puri,V.; Stockwell,T.; Amedeo,P.; Bishop,B.; Gupta,N.; Hoover,J.; Katzel,D.; Schobel,S.; Shrivastava,S.; Thovarai,V.; Bao,Y.; Sanders,R.; Zhdanov,S.; Kiryutin,B.; Lipman,D.J.; Tatusova,T.; Fouchier,R.A.M.
EPI617990	HA	Georgia	2010-Feb-03	EPI_ISL_189721	A/mallard/Republic_of_Georgia/3/2010		Import from public-domain	Wentworth,D.E.; Halpin,R.A.; Lin,X.; Simenauer,A.; Akopov,A.; Mohan,M.; Fedorova,N.; Tsitrin,T.; Puri,V.; Stockwell,T.; Amedeo,P.; Bishop,B.; Gupta,N.; Hoover,J.; Katzel,D.; Schobel,S.; Shrivastava,S.; Thovarai,V.; Bao,Y.; Sanders,R.; Zhdanov,S.; Kiryutin,B.; Lipman,D.J.; Tatusova,T.; Fouchier,R.A.M.
EPI619177	HA	Sweden	2010-Nov-10	EPI_ISL_189325	A/mallard/Sweden/124987/2010		Import from public-domain	Wentworth,D.E.; Halpin,R.A.; Lin,X.; Bera,J.; Ransier,A.; Fedorova,N.; Tsitrin,T.; McLellan,M.; Stockwell,T.; Amedeo,P.; Appalla,L.; Bishop,B.; Edworthy,P.; Gupta,N.; Hoover,J.; Katzel,D.; Li,K.; Schobel,S.; Shrivastava,S.; Thovarai,V.; Wang,S.; Fouchier,R.; Osterhaus,A.; Olsen,B.; Wille,M.; Latorre-Margalef,N.; Tolf,C.; Bao,Y.; Sanders,R.; Zhdanov,S.; Kiryutin,B.; Lipman,D.J.; Tatusova,T.; Walde…
EPI1635024	HA	Ukraine	2014-Oct-10	EPI_ISL_399732	A/mallard/Ukraine/AN-4-10-10/2014		Import from public-domain	Muzyka,D.; Rula,O.; Tkachenko,S.; Muzyka,N.; Stegniy,B.; Pantin-Jackwood,M.; Koethe,S.; Pohlmann,A.; Beer,M.
EPI1635016	HA	Ukraine	2011-Feb-15	EPI_ISL_399731	A/mallard/Ukraine/AN-42-15-02/2011		Import from public-domain	Muzyka,D.; Rula,O.; Tkachenko,S.; Muzyka,N.; Stegniy,B.; Pantin-Jackwood,M.; Koethe,S.; Pohlmann,A.; Beer,M.
EPI1307083	HA	Georgia	2016-Sep-30	EPI_ISL_328976	A/mallard_duck/Georgia/10/2016		Import from public-domain	Poen,M.J.; Verhagen,J.H.; Vuong,O.; Scheuer,R.D.; Pas,S.D.; Fouchier,R.A.M.
EPI1307069	HA	Georgia	2016-Jan-04	EPI_ISL_328975	A/mallard_duck/Georgia/2/2016		Import from public-domain	Poen,M.J.; Verhagen,J.H.; Vuong,O.; Scheuer,R.D.; Pas,S.D.; Fouchier,R.A.M.
EPI1014273	HA	Georgia	2012-Jan-30	EPI_ISL_267350	A/mallard_duck/Georgia/3/2012		Import from public-domain	Lewis,N.S.; Machablishvili,A.; Chkhaidze,M.; Vuong,O.; Scheuer,R.D.; Poen,M.J.; Fouchier,R.A.M.
EPI890179	HA	Netherlands	2013-Jan-26	EPI_ISL_243579	A/mallard_duck/Netherlands/1/2013		Import from public-domain	Poen,M.J.; Verhagen,J.H.; Vuong,O.; Scheuer,R.D.; Pas,S.D.; Fouchier,R.A.M.
EPI891058	HA	Netherlands	2013-Dec-10	EPI_ISL_243439	A/mallard_duck/Netherlands/13/2013		Import from public-domain	Poen,M.J.; Verhagen,J.H.; Vuong,O.; Scheuer,R.D.; Pas,S.D.; Fouchier,R.A.M.
EPI1306986	HA	Netherlands	2015-Jun-27	EPI_ISL_328963	A/mallard_duck/Netherlands/18/2015		Import from public-domain	Poen,M.J.; Verhagen,J.H.; Vuong,O.; Scheuer,R.D.; Pas,S.D.; Fouchier,R.A.M.
EPI1010674	HA	Netherlands	2013-Apr-09	EPI_ISL_267268	A/mallard_duck/Netherlands/23/2013		Import from public-domain
EPI1014625	HA	Netherlands	2014-Sep-30	EPI_ISL_267389	A/mallard_duck/Netherlands/24/2014		Import from public-domain
EPI889722	HA	Netherlands	2015-Jan-24	EPI_ISL_243563	A/mallard_duck/Netherlands/3/2015		Import from public-domain	Poen,M.J.; Verhagen,J.H.; Vuong,O.; Scheuer,R.D.; Pas,S.D.; Fouchier,R.A.M.
EPI1013708	HA	Netherlands	2010-Jul-08	EPI_ISL_267189	A/mallard_duck/Netherlands/4/2010		Import from public-domain
EPI889330	HA	Netherlands	2011-Dec-24	EPI_ISL_243380	A/mallard_duck/Netherlands/43/2011		Import from public-domain	Poen,M.J.; Verhagen,J.H.; Vuong,O.; Scheuer,R.D.; Pas,S.D.; Fouchier,R.A.M.
EPI1226739	HA	Korea, Republic of	2012-Dec-02	EPI_ISL_309230	A/northern_pintail/Korea/WB1833/2012		Animal and Plant Quarantine Agency (S-2158)
EPI740606	HA	China	2013-Dec-05	EPI_ISL_217931	A/Phalacrocorax_carbo/Hubei/Honghu179/2013_H7N7	State Key Laboratory of Virology and Wuhan Institute of Virology, Chinese Academy of Sciences	Wuhan Institute of Virology
EPI1775953	HA	China	2018-Jun-07	EPI_ISL_502881	A/quail/Hebei/0607/2018		Import from public-domain	Cui,H.
EPI576547	HA	China	2014-Jan-17	EPI_ISL_175597	A/Shanghai/PD-02/2014		Import from public-domain	Pan,H.; Chen,J.; Wu,F.; Zhao,B.; Zhang,X.; Teng,Z.; Yu,X.; Zhu,Z.
EPI578152	HA	China	2014-Feb-21	EPI_ISL_176435	A/silkie_chicken/Dongguan/1519/2014		Import from public-domain	Lam,T.Y.; Zhou,B.; Wang,J.; Chai,Y.; Shen,Y.; Chen,X.; Ma,C.; Hong,W.; Chen,Y.; Zhang,Y.; Duan,L.; Chen,P.; Jiang,J.; Li,L.; Poon,L.M.; Webby,R.J.; Smith,D.K.; Leung,G.M.; Peiris,J.M.; Holmes,E.C.; Guan,Y.; Zhu,H.
EPI468787	HA	China	2013-Jan-01	EPI_ISL_146113	A/silkie_chicken/Wenzhou/786b/2013		Import from public-domain	Lam,T.T.Y.; Wang,J.; Shen,Y.; Zhou,B.; Duan,L.; Cheung,C.L.; Ma,C.; Lycett,S.J.; Leung,C.Y.H.; Chen,X.; Li,L.; Hong,W.; Chai,Y.; Zhou,L.; Liang,H.; Ou,Z.; Liu,Y.; Farooqui,A.; Kelvin,D.J.; Poon,L.L.M.; Smith,D.K.; Pybus,O.G.; Leung,G.M.; Shu,Y.; Webster,R.G.; Webby,R.J.; Peiris,J.S.M.; Rambaut,A.; Zhu,H.; Guan,Y.
EPI1226819	HA	Korea, Republic of	2016-Feb-15	EPI_ISL_309240	A/spot-billed_duck/Korea/AQ09/2016		Animal and Plant Quarantine Agency (APQA)
EPI534751	HA	Finland	2010-Jan-01	EPI_ISL_163883	A/teal/Finland/9201/2010		Import from public-domain	Lindh,E.A.; Ek-Kommonen,C.; Vaananen,V.-M.; Alasaari,J.; Vaheri,A.; Vapalahti,O.; Huovilainen,A.
EPI492520	HA	Italy	2011-Jan-31	EPI_ISL_151748	A/teal/Italy/11VIR-792/11	Istituto Zooprofilattico Sperimentale Delle Venezie	Animal and Plant Health Agency (APHA)	Collins,S; Hanna,A; Essen,S; Focosi-Snyman,R; Manvell,R; Terregino,C; Reid,S
EPI470366	HA	Germany	2013-Apr-11	EPI_ISL_146472	A/turkey/Germany-NI/R534/2013		Friedrich-Loeffler-Institut
EPI1601920	HA	Korea, Republic of	2018-Dec-31	EPI_ISL_393520	A/White-fronted_Goose/South_Korea/KNU18-119/2018		Import from public-domain	Duong,B.T.; Trinh,T.T.; Tuong,H.T.; Than,D.D.; Yeo,S.J.; Woo,S.H.; Park,H.
EPI591917	HA	China	2013-Dec-15	EPI_ISL_179836	A/wild_bird/Jiangxi/34503/2013		Import from public-domain	Lam,T.Y.; Zhou,B.; Wang,J.; Chai,Y.; Shen,Y.; Chen,X.; Ma,C.; Hong,W.; Chen,Y.; Zhang,Y.; Duan,L.; Chen,P.; Jiang,J.; Li,L.; Poon,L.M.; Webby,R.J.; Smith,D.K.; Leung,G.M.; Peiris,J.M.; Holmes,E.C.; Guan,Y.; Zhu,H.
EPI446500	HA	China	2012-Mar-14	EPI_ISL_140705	A/wild_goose/Dongting/PC0360/2012		Import from public-domain	Zhu,Y.
EPI1102973	HA	China	2016-Mar-07	EPI_ISL_285309	A/Zhejiang/1/2016	Zhejiang Provincial Center for Disease Control and Prevention	WHO Chinese National Influenza Center	Wang,Dayan;Zhou,Shumei;Li,Xiyan;Li,Xiaodan;Zhang,Ye;Bo,Hong;Shu,Yuelong
EPI887740	HA	China	2016-Dec-21	EPI_ISL_242858	A/Zhejiang/15/2016	Zhejiang Provincial Center for Disease Control and Prevention	WHO Chinese National Influenza Center	Wang,Dayan;Zhou,Shumei;Li,Xiyan;Li,Xiaodan;Zhang,Ye;Bo,Hong;Shu,Yuelong
EPI627129	HA	China	2014-Dec-28	EPI_ISL_192292	A/Zhejiang/36/2014	WHO Chinese National Influenza Center	WHO Chinese National Influenza Center	Wang,Dayan;Gao,Rongbao;Yang,Lei;Zhou,Shumei;Li,Xiyan;Zhou,Jianfang;Zhu,Wenfei;Guo,Junfeng;Li,Xiaodan;Dong,Jie;Huang,Weijuan;Zhang,Ye;Dong,Libo;Zhao,Xiang;Lu,Jian;Lan,Yu;Shu,Yuelong
EPI534341	HA	China	2014-Feb-27	EPI_ISL_163723	A/Zhejiang/9/2014	Zhejiang Provincial Center for Disease Control and Prevention	Zhejiang Provincial Center for Disease Control and Prevention	Sun, Y; Zhang, YJ
